# Supplementary material for: Evaluating a Deep Learning Diabetic Retinopathy Grading System Developed on Mydriatic Retinal Images When Applied to Non-Mydriatic Community Screening
Source: J Clin Med. 2022 Jan 26;11(3):614. doi: 10.3390/jcm11030614 (PMC8836386; doi:10.3390/jcm11030614)
Supplement: Supplementary file 1 [file jcm-11-00614-s001.zip]

Archive with 1 entries (1 files):
- jcm-1499832-supplementary.pdf
